# Supplementary material for: Antioxidant and Sensory Assessment of Innovative Coffee Blends of Reduced Caffeine Content
Source: Molecules. 2022 Jan 10;27(2):448. doi: 10.3390/molecules27020448 (PMC8778917; doi:10.3390/molecules27020448)
Supplement: Supplementary file 1 [file molecules-27-00448-s001.zip]

Archive with 1 entries (1 files):
- molecules-1525898-supplementary.pdf
